# Supplementary material for: Longitudinal detection of somatic mutations in the saliva of head and neck squamous cell carcinoma–affected patients: a pilot study
Source: Front Oncol. 2024 Nov 1;14:1480302. doi: 10.3389/fonc.2024.1480302 (PMC11564150; doi:10.3389/fonc.2024.1480302)
Supplement: Supplementary file 2 [file Table1.xlsx]

## Sheet: Foglio1
		HPV infection	Smoking	Alcohol consumption
	HNSCC_01	N	N	N
	HNSCC_02	Y	Y	N
	HNSCC_03	N	Y	Y
	HNSCC_04	N	N	N
	HNSCC_05	N	Y	Y
	HNSCC_06	N	Y	N
	HNSCC_07	N	N	N
	HNSCC_08	N	N	N
	HNSCC_09	N	Y	Y
	HNSCC_10	N	Y	N
	HNSCC_11	N	N	N
	HNSCC_12	N	N	N
	HNSCC_13	N	Y	N
	HNSCC_14	N	Y	N
	HNSCC_15	N	Y	N
	HNSCC_16	N	N	N
	HNSCC_17	Y	Y	N
	Y: present; N: absent
