# Supplementary material for: Longitudinal detection of somatic mutations in the saliva of head and neck squamous cell carcinoma–affected patients: a pilot study
Source: Front Oncol. 2024 Nov 1;14:1480302. doi: 10.3389/fonc.2024.1480302 (PMC11564150; doi:10.3389/fonc.2024.1480302)
Supplement: Supplementary file 3 [file Table2.xlsx]

## Sheet: Foglio1
Patient	Time point	Gene	Transcript	Exon	Type	Nucleotide	Amino acid	VAF/CN	ACMG classification	Oncogenic classification	Molecular Coverage
HNSCC_01	1	TP53	NM_000546.6	6	SNV	c.659A>G	p.Tyr220Cys	0.000968	Pathogenic	Oncogenic	8268
		FGFR3			CNV			2.8 copies	n.a.	n.a.	8827
	2	TP53	NM_000546.6	6	SNV	c.659A>G	p.Tyr220Cys	0.0011	Pathogenic	Oncogenic	7489
	3	TP53	NM_000546.6	7	SNV	c.749C>T	p.Pro250Leu	0.0012	Pathogenic	Likely Oncogenic	8862
	4	TP53	NM_000546.6	6	SNV	c.659A>G	p.Tyr220Cys	0.001411	Pathogenic	Oncogenic	5666
	5	TP53	NM_000546.6	6	SNV	c.659A>G	p.Tyr220Cys	0.0011	Pathogenic	Oncogenic	2716
	6	TP53	NM_000546.6	6	SNV	c.659A>G	p.Tyr220Cys	0.001	Pathogenic	Oncogenic	4871
	7	TP53	NM_000546.6	6	SNV	c.659A>G	p.Tyr220Cys	0.0022	Pathogenic	Oncogenic	4508
HNSCC_02	2	TP53	NM_000546.6	7	SNV	c.713G>A	p.Cys238Tyr	0.0017	Pathogenic	Oncogenic	10533
	6	TP53	NM_000546.6	7	INDEL	c.759delC	p.Ile254SerfsTer91	0.002	Pathogenic	Oncogenic	3457
	7	TP53	NM_000546.6	7	INDEL	c.759delC	p.Ile254SerfsTer91	0.0045	Pathogenic	Oncogenic	5991
HNSCC_03	1	TP53	NM_000546.6	4	INDEL	c.294_298delTTCCC	p.Ser99Glufs*48	0.007047	Pathogenic	Likely Oncogenic	5534
		TP53	NM_000546.6	6	SNV	c.659A>G	p.Tyr220Cys	0.001166	Pathogenic	Oncogenic	4288
	2	FBXW7	NM_033632.3	10	SNV	c.1513C>T	p.Arg505Cys	0.0015	Pathogenic	Likely Oncogenic	9043
HNSCC_04	1	TP53	NM_000546.6	7	SNV	c.712T>G	p.Cys238Gly	0.0324	Pathogenic	Oncogenic	5206
		TP53	NM_000546.6	8	SNV	c.824G>T	p.Cys275Phe	0.0124	Pathogenic	Oncogenic	5206
HNSCC_05	2	TP53	NM_000546.6	6	SNV	c.659A>G	p.Tyr220Cys	0.0014	Pathogenic	Oncogenic	2880
	5	TP53	NM_000546.6	6	INDEL	c.635_636delT	p.Phe212SerfsTer3	0.0021	Pathogenic	Oncogenic	3691
	5	FBXW7	NM_033632.3	10	SNV	c.1513C>T	p.Arg505Cys	0.0019	Pathogenic	Likely Oncogenic	2671
HNSCC_09	1	TP53	NM_000546.6	6	SNV	c.568C>A	p.Pro190Thr	0.013423	Likely Pathogenic	Likely Oncogenic	7003
		CCND1			CNV			2.98 copies	n.a.	n.a.	7395
HNSCC_15	1	TP53	NM_000546.6	7	SNV	c.743G>T	p.Arg248Leu	0.015	Pathogenic	Oncogenic	6711
	3	TP53	NM_000546.6	7	SNV	c.743G>T	p.Arg248Leu	0.0014	Pathogenic	Oncogenic	7082
HNSCC_16	1	TP53	NM_000546.6	7	SNV	c.733G>A	p.Gly245Ser	0.0041	Pathogenic	Oncogenic	3351
		PTEN	NM_000314.8	5	SNV	c.274G>A	p.Asp92Asn	0.0022	Likely Pathogenic	Moderate Oncogenic Support	4475
HNSCC_17	1	PDGFRA	NM_006206.6	10	INDEL	c.1396_1397insT	p.Ala466ValfsTer39	0.007875	Variant of Unknown Significance	Uncertain	5587
		FGFR3			CNV			2.44 copies	n.a.	n.a.	4668
	4	PDGFRA	NM_006206.6	10	INDEL	c.1396_1397insT	p.Ala466ValfsTer39	0.0031	Variant of Unknown Significance	Uncertain	6116
